# Supplementary material for: Biodiversity conservation values of fragmented communally reserved forests, managed by indigenous people, in a human-modified landscape in Borneo
Source: PLoS One. 2017 Nov 29;12(11):e0187273. doi: 10.1371/journal.pone.0187273 (PMC5706675; doi:10.1371/journal.pone.0187273)
Supplement: S2 Table — (XLSX) [file pone.0187273.s002.xlsx]

## Sheet: AT2
S2 Table. Taxonomic classification, abundance and conservation status of tree species community in each CRF
Plant taxa			Conservation status	CRF No.
				1	2	3	4	5	6	7	8	Total
Achariaceae
	Hydnocarpus
		anomalus								1		1
		beccarianus			1		1	3	3			8
		borneensis			1	1		1		1		4
		gracilis			2	3		1	2			8
		kunsteri					3		1			4
		pentandrus					1		2			3
		pinguis								2		2
		polypetalus			1						2	3
		subfalcata				3	3					6
		woodii					1					1
	Ryparosa
		acuminata			2							2
		hullettii			1							1
		javanica			2							2
Actinidiaceae
	Saurauia
		glabra			1	1	10			21	4	37
Anacardiaceae
	Buchanania
		insignis					1		2			3
	Campnosperma
		auriculatum		1		1	1					3
	Dracontomelon
		dao				1						1
	Drimycarpus
		luridus				1	1				1	3
	Gluta
		laxiflora			16			3		2		21
		macrocarpa							1			1
		rugulosa				1	4					5
		speciosa		1								1
		wallichii				3	6	2	11			22
	Mangifera
		khoonmengiana				1						1
		pajang	VU				2					2
		parvifolia				1						1
	Melanochyla
		angustifolia				1	1					2
		beccariana			1	2	3					6
		caesia			1						1	2
		fulvinervia				2						2
	Parishia
		insignis			2			1				3
		maingayi		1								1
	Semecarpus
		cuneiformis					1				1	2
	Swintonia
		minutalata			4		1	1				6
Anisophylleaceae
	Anisophyllea
		beccariana			1		1				2	4
		corneri								1		1
	Combretocarpus
		rotundatus	VU	28								28
Annonaceae
	Drepananthus
		magnificus			1	2				1		4
		ridleyi				1						1
	Enicosanthum
		grandiflorum			3							3
	Maasia
		glauca		3		2	2	1	1	1	1	11
		hypoleuca			2							2
	Mezzettia
		havilandii		1								1
		macrocarpa				2	1					3
		parviflora		2								2
		parvifolia			2							2
		umbellata		1								1
	Monocarpia
		borneensis								1		1
		kalimantanensis				2						2
	Orophea
		myriantha			1							1
	Polyalthia
		anomala					1				2	3
		cauliflora							1			1
		motleyana				1						1
		xanthopetala				3						3
	Popowia
		pisocarpa				3						3
		tomentosa				1						1
	Pseuduvaria
		borneensis			2							2
	Sageraea
		lanceolata			5							5
	Xylopia
		caudata				1						1
		stenopetala					1					1
Apocynaceae
	Alstonia
		angustiloba				1					1	2
		pneumatophora			1							1
		spatulata		1								1
	Dyera
		costulata				1		1				2
		polyphylla	VU	9								9
	Kibatalia
		maingayi				1						1
	Tabernaemontana
		macrocarpa			1	1						2
Aquifoliaceae
	Ilex
		cissoidea						1				1
		hypoglauca		6								6
Araliaceae
	Polyscias
		angustifolia					1					1
Bignoniaceae
	Oroxylum
		indicum					1					1
Burseraceae
	Canarium
		apertum				1						1
		denticulatum				1						1
		divergens				1						1
		latistipulatum			2					1		3
		sarawakanum	VU			1						1
	Dacryodes
		costata					2	1	1			4
		incurvata			1					1		2
		rostrata			3	9	3	1		2	3	21
		rugosa			3					1		4
	Santiria
		apiculata				1		1	2			4
		grandiflora						1				1
		griffithii					1	1			3	5
		laevigata		1			1					2
		megaphylla					1		2	1		4
		mollis					1		1			2
	Scutinanthe
		brunnea				1	2	1				4
Calophyllaceae
	Kayea
		borneensis			1	1						2
	Mesua
		hexapetala			2		1					3
Cannabaceae
	Gironniera
		nervosa			1		1					2
		subaequalis				1					1	2
Cardiopteridaceae
	Gonocaryum
		minus			1			1				2
Celastraceae
	Kokoona
		coriacea	VU						1			1
		littoralis			1		1		8	1		11
	Lophopetalum
		beccarianum				3	1	4	2			10
		glabrum			1							1
		rigidum		2								2
Centroplacaceae
	Bhesa
		paniculata			1	1	3					5
Chrysobalanaceae
	Parastemon
		grandifructus					2					2
		urophyllus								1		1
	Parinari
		canarioides			1							1
Clusiaceae
	Calophyllum
		andersonii		1								1
		canum		1								1
		castaneum							1			1
		hosei		1								1
	Garcinia
		bancana		2	1		2					5
		beccarii						1				1
		blumei				1						1
		brevipes				1	1					2
		brevirostris					1		1			2
		caudiculata		1								1
		diversifolia		2								2
		grahamii		1								1
		havilandii							1			1
		maingayi			1							1
		petiolaris							1			1
Combretaceae
	Terminalia
		subspathulata								1		1
Cornaceae
	Alangium
		javanicum				3		1				4
Ctenolophonaceae
	Ctenolophon
		parvifolius					2					2
Dilleniaceae
	Dillenia
		excelsa			2	1		2				5
		suffruticosa				1						1
Dipterocarpaceae
	Anisoptera
		laevis	EN			3			2	1		6
	Cotylelobium
		burckii		6								6
	Dipterocarpus
		acutangulus			5				6			11
		applanatus					3					3
		caudatus				3		4			5	12
		confertus			1		3					4
		conformis			1						1	2
		cuspidatus	CR			3						3
		geniculatus								1		1
		glabrigemmatus	CR			1	1					2
		palembanicus								2	1	3
		verrucosus				1	1	1				3
	Dryobalanops
		beccarii	EN		3	6	12	2	6			29
		lanceolata	EN		3		1					4
		rappa		77								77
		sumatrensis								2		2
	Hopea
		bracteata				3						3
		coriacea	CR				1				1	2
		dryobalanoides							12		1	13
		latifolia	CR		2							2
		nervosa	CR		1							1
		pachycarpa	VU					4		1		5
		pedicellata	EN			8						8
		pentanervia	CR	21								21
		sphaerocarpa	CR		1							1
		tenuivervula	CR				1		5	3		9
		wyatt-smithii					1					1
	Parashorea
		parvifolia			3					2		5
		smythiesii			5		7	1				13
	Shorea
		amplexicaulis								1		1
		argentifolia	EN		1	1	25	24	5		5	61
		asahi				1						1
		atrinervosa			8	2	1	3	2			16
		balanocarpoides	EN		16		6					22
		bracteolata					1	1				2
		brunnescens	EN		1				1	1		3
		collaris				1						1
		dasyphylla			15		4			1		20
		faguetiana	EN							1		1
		faguetioides			9		1	2	1		1	14
		falciferoides			2							2
		fallax			1							1
		ferruginea			2		1					3
		gibbosa			1							1
		hopeifolia							5			5
		hypoleuca	CR		2							2
		iliasii	CR		1							1
		inappendiculata	CR			1						1
		leprosula					5		1			6
		macrobalanos	CR		1	2	1	6				10
		macroptera			29	7	29	8	5	8	1	87
		maxwelliana				1					1	2
		multiflora		15								15
		myrionerva	CR		2							2
		obovoidea	CR		2							2
		ochracea	Sarawak protected species		1	1						2
		parvifolia			3	9	21	9	4		2	48
		parvistipulata					2		3			5
		patoiensis				6	3		7		2	18
		pauciflora			5	1	3				1	10
		pilosa				2	2					4
		pinanga	Sarawak protected species			4	21	1	3		6	35
		platycarpa		1								1
		quadrinervis	EN		1							1
		richetia	CR		2							2
		rubra					3		4			7
		sagittata	CR		4	1	3				13	21
		scrobiculata				2	21	1				24
		slootenii	CR				2					2
		superba	CR				1					1
		teysmanniana	EN	3								3
	Vatica
		albiramis			2	14	5	8	5	1	1	36
		mangachapoi	EN	8								8
		nitens	EN		1		6					7
		sarawakensis	CR			3						3
Ebenaceae
	Diospyros
		borneensis			6					1		7
		confertiflora		1								1
		curranii			3	2						5
		discolor			1							1
		evena		1								1
		foxworthyi				5	3	1	1			10
		korthalsiana				3		1				4
		lanceifolia			3							3
		maingayi		2								2
		pilosanthera			1							1
		ridleyi				2	1		2		2	7
		rigida			6							6
		singaporensis							1			1
		styraciformis							2			2
		sumatrana				3			1			4
Elaeocarpaceae
	Elaeocarpus
		acmocarpus								1		1
		barbulatus					2					2
		clementis		1	1		1					3
		griffithii		1								1
		mastersii		27								27
		multinervosus					1			1		2
		pedunculatus		2								2
	Sloanea
		javanica				1				1		2
Euphorbiaceae
	Blumeodendron
		calophyllum				1						1
		kurzii			5		1	2	1			9
		tokbrai		11								11
	Cephalomappa
		beccariana			1	1				1		3
		malloticarpa			2					2		4
	Chaetocarpus
		castanocarpus			1							1
	Croton
		argyratus									2	2
	Dimorphocalyx
		denticulatus				1						1
	Elateriospermum
		tapos			11	10	7			2	6	36
	Endospermum
		diadenum		2								2
	Homalanthus
		populneus						1				1
	Koilodepas
		longifolium			3	12	7			5		27
	Macaranga
		beccariana				1		1		2	1	5
		conifera		1						2		3
		gigantea		6	4	1	1			8		20
		hosei			41	16	5	7	3	10	9	91
		hypoleuca			1		1	3		6	1	12
		pruinosa		4								4
		trachyphylla			8	2	1	1		3	1	16
		winkleri						1				1
	Mallotus
		leucodermis		4								4
		penangensis			6	1	4		4			15
		wrayi			2	6				3	2	13
	Moultonianthus
		leembruggianus			6	7		5	2		1	21
	Neoscortechinia
		kingii		3	4	2						9
	Pimelodendron
		griffithianum		8	2		3					13
	Ptychopyxis
		arborea					3					3
		bacciformis								1		1
		costata			1							1
		glochidiifolia					1					1
		grandis				1						1
		kingii									2	2
Fabaceae
	Adenanthera
		borneensis					1					1
		malayana		1								1
	Archidendron
		clypearia		1								1
	Callerya
		vasta			8					1	5	14
	Dialium
		indum			3			1				4
		kunstleri				1	1				1	3
		laurinum		5								5
		procerum								1		1
	Koompassia
		excelsa	Sarawak protected species		1	2						3
		malaccensis	Sarawak protected species		1	1	1					3
	Parkia
		javanica					1					1
	Sindora
		beccariana			1							1
		irpicina				1	2	1	1			5
		leiocarpa		1								1
Fagaceae
	Castanopsis
		costata					1					1
		fulva			1							1
		megacarpa								1		1
		microphylla							1			1
		psilophylla					1					1
	Lithocarpus
		bennettii		4								4
		blumeanus				2			2			4
		cantleyanus			1	2	4					7
		conocarpus		1	3		4	1	4	1	3	17
		coopertus		1								1
		echinifer			1							1
		ewyckii									1	1
		ferrugineus				1	3					4
		lucidus		1								1
		luteus				1	1					2
	Quercus
		gaharuensis			1							1
Hypericaceae
	Cratoxylum
		arborescens		1	1		3	1				6
		sumatranum								1	1	2
Icacinaceae
	Platea
		latifolia				1						1
Irvingiaceae
	Irvingia
		malayana					1					1
Juglandaceae
	Engelhardtia
		serrata			1							1
Lamiaceae
	Teijsmanniodendron
		hollrungii			1	2						3
		holophyllum			3							3
		sarawakanum				3	3	4	3	3		16
	Vitex
		gamosepala			3							3
		pinnata				2						2
Lauraceae
	Actinodaphne
		glabra				1						1
	Alseodaphne
		borneensis				1	1	1				3
		insignis				1				1		2
	Beilschmiedia
		glauca									1	1
		jacobsii						2				2
		kunstleri			2	1	1			1		5
		maingayi								1		1
		muricata			1							1
	Cryptocarya
		crassinervia				1						1
		ferrea				2						2
		scortechinii				3		2	1			6
	Dehaasia
		brachybotrys			1							1
		caesia			1					1		2
		titanophylla							1			1
	Endiandra
		coriacea		1								1
		wrayi								3		3
	Eusideroxylon
		melagangai				1						1
		zwageri	VU			3					1	4
	Lindera
		lucida			1							1
		malaccensis								1		1
	Litsea
		elliptica		1	1							2
		grandis		3								3
		machilifolia		11								11
		resinosa		16								16
	Persea
		rimosa			3							3
	Phoebe
		grandis				1		1				2
		macrophylla					2					2
		opaca					8		3			11
		sterculioides			1		1			1		3
Lecythidaceae
	Barringtonia
		augusta				1						1
		lanceolata			1							1
		macrostachya			2	5	3				1	11
		sarcostachys			3							3
Loganiaceae
	Norrisia
		maior			1		1					2
Lythraceae
	Duabanga
		moluccana				1						1
Magnoliaceae
	Magnolia
		beccarii					1					1
		kobus			1							1
		liliifera									1	1
Malvaceae
	Brownlowia
		ovalis			17	3					4	24
		sarawhensis						1		2		3
	Coelostegia
		griffithii		1								1
	Durio
		affinis			1							1
		dulcis	VU				1					1
		grandiflorus	VU				1					1
		graveolens							1			1
		griffithii									1	1
		lanceolatus							1			1
		malaccensis					1					1
		oblongus			1	1	1				1	4
	Heritiera
		albiflora			1						2	3
		simplicifolia								1		1
	Microcos
		crassifolia				2						2
		phaneroneura				1	2		1			4
		reticulata								1		1
		triflora				1						1
	Neesia
		glabra		1						1		2
		piluliflora			2							2
		purpurascens		1								1
	Pentace
		borneensis				3	3	1	1			8
		corneri			1							1
		curtisii								1		1
		laxiflora					10		1			11
	Scaphium
		macropodum		1			1		3			5
	Schoutenia
		glomerata			1							1
	Sterculia
		cordata					1					1
		gilva				1						1
		rhoidifolia		6								6
		rubiginosa					1		2			3
		scortechinii				2	3		1			6
		stipulata			1							1
Melastomataceae
	Memecylon
		paniculatum						1				1
	Pternandra
		azurea					4					4
		cogniauxii					4	4	1			9
		hirtella			2	1		3	2			8
		multiflora			1					1		2
Meliaceae
	Aglaia
		elliptica		2								2
		forbesii				2						2
		foveolata				1					1	2
		leucophylla					2					2
		malaccensis			1							1
		multinervis			1							1
		pachyphylla			1							1
		rugulosa			3							3
		sexipetala					1		1		2	4
	Aphanamixis
		polystachya				1						1
	Chisocheton
		sarawakanus				1		1			1	3
	Sandoricum
		beccarianum		6								6
		dasyneuron				2						2
		koetjape				1						1
	Walsura
		pachycaulon				1						1
Moraceae
	Artocarpus
		anisophyllus			3	2	1					6
		elasticus			1	1	1					3
		integer			2		5			1		8
		lanceifolius					1					1
		nitidus					3					3
		odoratissimus			1	1	5	2		3	1	13
		peltatus				1	1					2
		tamaran				2					1	3
	Ficus
		bruneiensis				1	1					2
		brunneo-aurata			1					1		2
		fistulosa				1						1
		geocharis				1						1
		scortechinii			1							1
	Parartocarpus
		venenosa			1							1
	Prainea
		frutescens					3					3
Myristicaceae
	Gymnacranthera
		contracta									1	1
		farquhariana		1								1
		ocellata				1	1			1		3
	Horsfieldia
		androphora	VU				2		1			3
		brachiata			1							1
		carnosa		1		1						2
		crassifolia					1				1	2
		grandis								1		1
		kerangasicola		2								2
		punctatifolia								2		2
	Knema
		cinerea			3							3
		furfuracea			1				3		1	5
		kunstleri		10								10
		latericia				1	2					3
		pectinata				1						1
		pulchra				3					1	4
		stenophylla					1		4			5
		viridis	VU				1					1
		woodii				1	1					2
	Myristica
		crassa			3				1	1		5
		gigantea				2	1	1			1	5
		iners			1					1		2
		lowiana			2							2
		malaccensis					1					1
		smythiesii					1					1
		villosa			3	1	1					5
Myrtaceae
	Syzygium
		acuminatissimum				1	3	1				5
		astronioides								1		1
		bankense		7								7
		beccarii					1					1
		brachyrachis		2			1		2			5
		castaneum			4							4
		confertum				3	3	1	1			8
		creaghii				1						1
		elliptilimbum				1	7	1	3			12
		fastigiatum				1	2			2		5
		grande			1	1	1					3
		havilandii		5								5
		hoseanum		4								4
		kalahiense		1								1
		kunstleri				1	2		1			4
		leptostemon								1		1
		napiforme			2	3	4	1				10
		nervosum			1					1		2
		oligomyrum			1							1
		racemosum			1							1
		scortechinii								1		1
		tawahense			1							1
	Tristaniopsis
		beccarii		4								4
		merguensis		3								3
		whiteana						1		2		3
Olacaceae
	Anacolosa
		frutescens				3						3
	Scorodocarpus
		borneensis			1	4						5
	Strombosia
		ceylanica			3		4			1		8
Oleaceae
	Chionanthus
		evenius		2								2
		longipetalus			4		3		4	1	1	13
Penaeaceae
	Dactylocladus
		stenostachys		1								1
Pentaphylacaceae
	Adinandra
		cordifolia								1		1
		dumosa					1	1		1		3
Peraceae
	Trigonopleura
		malayana		1	2							3
Phyllanthaceae
	Antidesma
		leucopodum				2		1				3
	Aporosa
		antennifera					1			2		3
		elmeri									1	1
		falcifera							1			1
		lucida			2							2
		lunata			2							2
		nitida					1					1
		subcaudata			2							2
	Baccaurea
		bracteata		1								1
		costulata							1			1
		javanica			2							2
		kunstleri					1					1
		macrocarpa								2		2
		macrophylla			1							1
		reticulata		1								1
	Cleistanthus
		coriaceus				4						4
		glabratus				1	3					4
		gracilis		3								3
		myrianthus					2	2	1		6	11
	Glochidion
		glomerulatum				1				1	1	3
Picrodendraceae
	Austrobuxus
		nitidus		1								1
Polygalaceae
	Xanthophyllum
		brevipes								1		1
		ecarinatum			1							1
		ferrugineum								1		1
		flavescens				2	7		2			11
		griffithii			5	1	4	2	2		2	16
		macrophyllum			5							5
		rufum							1			1
		stipitatum		5								5
Primulaceae
	Ardisia
		polyactis		1								1
Proteaceae
	Helicia
		petiolaris			1		1				1	3
Putranjivaceae
	Drypetes
		eriocarpa					1					1
		kikir							1			1
		longifolia			1	3	4					8
Rhamnaceae
	Ziziphus
		angustifolia			2							2
Rhizophoraceae
	Carallia
		brachiata		1						1		2
Rosaceae
	Prunus
		arborea				1						1
Rubiaceae
	Nauclea
		officinalis			3							3
	Neonauclea
		borneensis				1						1
	Psydrax
		dicoccos		6								6
	Rothmannia
		pseudo-ternifolia				3	2	1	1	1	1	9
	Tarenna
		cumingiana					1	1				2
	Timonius
		esherianus					9	1		10	1	21
		flavescens				1						1
	Urophyllum
		capituligerum			3	2	2	1		4	4	16
Rutaceae
	Melicope
		glabra			1							1
Sabiaceae
	Meliosma
		sumatrana								1		1
Salicaceae
	Homalium
		moultonii			2							2
Sapindaceae
	Allophylus
		cobbe				2	1			1	1	5
	Dimocarpus
		longan				1						1
	Guioa
		pubescens			1							1
	Nephelium
		cuspidatum			2							2
		havilandii			2							2
		lappaceum			1							1
		maingayi		5					2	1		8
		melanomiscum				1						1
		subfalcatum				1						1
		uncinatum			1		1		1		1	4
	Xerospermum
		laevigatum					2			1		3
Sapotaceae
	Aulandra
		longifolia				1						1
	Madhuca
		daemonica	Sarawak protected species	1								1
		kuchingensis			2							2
		lancifolia					1					1
		motleyana	Sarawak protected species		1							1
		sandakanensis				2					2	4
		sericea			1				1			2
		spectabilis				1						1
		utilis	Sarawak protected species	1								1
	Palaquium
		beccarianum				1						1
		calophyllum									2	2
		dashyphyllum					5		2			7
		decurrens				1	1					2
		leiocarpum				1	1					2
		majas			1		2					3
		pseudocuneatum					3	2				5
		rivulare				1					2	3
		rostratum						1				1
	Pouteria
		malaccensis					1			1		2
Stemonuraceae
	Cantleya
		corniculata	VU		1							1
	Stemonurus
		umbellatus		6								6
Symplocaceae
	Symplocos
		fasciculata						1	1			2
Theaceae
	Pyrenaria
		kunstleri		1								1
Thymelaeaceae
	Aquilaria
		beccariana	Sarawak protected species, CITES AppII		1							1
	Gonystylus
		forbesii	Sarawak protected species, CITES AppII	3								3
		macrophyllus	VU, Protected, CITES		1							1
		micranthus	Sarawak protected species, CITES AppII			2	2					4
Trigoniaceae
	Trigoniastrum
		hypoleucum					2					2
Total				418	510	382	526	180	213	196	159	2548
