# Supplementary material for: Biodiversity conservation values of fragmented communally reserved forests, managed by indigenous people, in a human-modified landscape in Borneo
Source: PLoS One. 2017 Nov 29;12(11):e0187273. doi: 10.1371/journal.pone.0187273 (PMC5706675; doi:10.1371/journal.pone.0187273)
Supplement: S3 Table — (XLSX) [file pone.0187273.s003.xlsx]

## Sheet: AT3
S3 Table. Taxonomic classification, abundance of tree species community in 4ha (2000) and 8ha (1997) plots in Lambir Hills National Park.
Plant taxa			4ha	8ha	Total
Achariaceae
	Hydnocarpus
		anomalus		6	6
		borneensis		21	21
		castanea	1		1
		gracilis		7	7
		pinguis	11		11
		sp1		1	1
		sumatrana	8	1	9
		tenuipetalus		2	2
		woodii	1	3	4
	Ryparosa
		acuminata		5	5
	Trichadenia
		philippinensis	3		3
Actinidiaceae
	Saurauia
		glabra		44	44
Anacardiaceae
	Androtium
		astylum	1		1
	Buchanania
		sessilifolia		10	10
	Campnosperma
		auriculatum		29	29
	Dracontomelon
		dao		3	3
	Gluta
		aptera	1		1
		laxiflora	17	34	51
		macrocarpa		4	4
		oba	6	5	11
		rugulosa	6		6
		sp1	3		3
		wallichii		5	5
	Mangifera
		havilandii	6		6
		magnifica	3	3	6
		pajang	4	3	7
		sp1	1		1
		torquenda	2		2
	Melanochyla
		auriculata		2	2
		beccariana		1	1
		bullata		4	4
		elmeri		2	2
		sp1	2	5	7
	Parishia
		insignis	1		1
		maingayi	12		12
		sericea	17	7	24
	Semecarpus
		glauca		4	4
		sp1	1	1	2
	Swintonia
		acuta	30		30
		foxworthyi	13	11	24
		sp1	8		8
Anisophylleaceae
	Anisophyllea
		nitida	7	14	21
		sp1	14	4	18
Annonaceae
	Cyathocalyx
		sp1		1	1
	Drepananthus
		havilandii		2	2
		ramuliflorus	6	23	29
	Enicosanthum
		congregatum		1	1
		coriaceum		5	5
		macranthum		5	5
	Genus1
		sp1	3	17	20
	Maasia
		glauca		1	1
		hypoleuca		3	3
		sumatrana	2		2
	Meiogyne
		cylindrocarpa		2	2
		virgata		1	1
	Mezzettia
		macrocarpa	5	3	8
		sp1	2		2
	Monocarpia
		euneura		16	16
		sp1	1		1
	Orophea
		merrillii		1	1
		rubra		1	1
		sp1		3	3
	Phaeanthus
		splenden		12	12
	Polyalthia
		cauliflora		5	5
		jenkinsii		4	4
		rumphii		2	2
		sp1	3	4	7
	Popowia
		pisocarpa		13	13
	Pseuduvaria
		nervosa		1	1
	Xylopia
		ferruginea	1	12	13
		fusca		3	3
		malayana	5	10	15
Apocynaceae
	Kibatalia
		borneensis		4	4
		maingayi	5		5
	Tabernaemontana
		macrocarpa		14	14
Aquifoliaceae
	Ilex
		cissoidea		4	4
		sp1		3	3
Araliaceae
	Polyscias
		diversifolia		5	5
Burseraceae
	Canarium
		apertum	3	1	4
		caudatum		1	1
		denticulatum		2	2
		littorale	10	10	20
		pilosum	15	9	24
		sp1	13	5	18
	Dacryodes
		costata	10		10
		incurvata	18	4	22
		laxa	5	3	8
		macrocarpa	38	1	39
		rostrata	34	19	53
		rubiginosa	5	3	8
		rugosa	3	19	22
		sp1	15	22	37
	Genus1
		sp1		9	9
	Santiria
		apiculata	13	8	21
		grandiflora	16	3	19
		griffithii	6	6	12
		laevigata	17	16	33
		megaphylla	2	3	5
		mollis	29	13	42
		oblongifolia	2		2
		rubiginosa	2	1	3
		sarawakana	9		9
		sp1	5	4	9
		tomentosa		4	4
	Scutinanthe
		brunnea		5	5
	Triomma
		malaccensis	5	9	14
Calophyllaceae
	Kayea
		borneensis	2	1	3
		elmeri	3	5	8
		hexapetala	3	2	5
		macrantha	2	4	6
		oblongifolia	3		3
		sp1	4	2	6
	Mesua
		hexapetala		1	1
		macrantha		4	4
Cannabaceae
	Gironniera
		hirta	24	18	42
		nervosa	5	17	22
		subaequalis	4		4
Cardiopteridaceae
	Gonocaryum
		minus	8	16	24
Celastraceae
	Lophopetalum
		beccarianum	9	3	12
		glabrum		23	23
		multinervium		2	2
		sp1		4	4
		subobovatum	3		3
Centroplacaceae
	Bhesa
		paniculata	2	8	10
Chrysobalanaceae
	Acioa
		sp1		2	2
	Atuna
		racemosa	2	1	3
	Kostermanthus
		heteropetalus	1		1
	Parastemon
		urophyllus	3	8	11
	Parinari
		canarioides	1		1
		sp1	1		1
Clusiaceae
	Calophyllum
		biflorum		1	1
		gracilipes	2		2
		griseum	1	15	16
		hasskarlii		3	3
		macrocarpum	2	1	3
		nodosum	7	2	9
		sclerophyllum	4		4
		sp1	7	7	14
		woodii	5		5
	Garcinia
		blumei	1		1
		caudiculata		2	2
		forbesii	1		1
		maingayi	1	1	2
		nervosa	1	1	2
		nitida	2		2
		parvifolia	4	2	6
		sp1		6	6
Combretaceae
	Terminalia
		foetidissima	1	3	4
		sp1	1	3	4
Compositae
	Brenandendron
		donianum		2	2
	Vernonia
		sp1		5	5
Connaraceae
	Connarus
		euphlebius		1	1
Convolvulaceae
	Erycibe
		sp1		1	1
Cornaceae
	Alangium
		javanicum		9	9
		nobile	1		1
		sp1		1	1
	Mastixia
		eugenioides	2		2
		sp1	4		4
Ctenolophonaceae
	Ctenolophon
		parvifolius	4	4	8
Dilleniaceae
	Dillenia
		excelsa	17	20	37
		sumatrana	7	1	8
Dipterocarpaceae
	Anisoptera
		grossivenia	3	1	4
	Cotylelobium
		melanoxylon	3	2	5
	Dipterocarpus
		acutangulus	34	10	44
		caudatus		1	1
		crinitus		3	3
		geniculatus	5	8	13
		globosus	12		12
		pachyphyllus		23	23
		palembanicus		18	18
		stellatus	5		5
		tempehes		77	77
	Dryobalanops
		sumatrensis	41	39	80
		lanceolata		86	86
	Genus1
		sp1		3	3
	Hopea
		bracteata	12		12
		griffithii		3	3
		longirostrata		12	12
		sphaerocarpa		28	28
		vesquei	1		1
	Parashorea
		lucida	2		2
	Shorea
		acuta	40	1	41
		agami		6	6
		almon		2	2
		amplexicaulis	1	18	19
		argentifolia		2	2
		beccariana	31	26	57
		biawak	1	75	76
		bullata	4	4	8
		confusa		3	3
		crassa	57		57
		curtisii	4	4	8
		exelliptica	5	8	13
		faguetiana	8	15	23
		falciferoides	3	4	7
		fallax	22	64	86
		ferruginea		9	9
		foxworthyi	1		1
		havilandii	22	22	44
		inappendiculata		3	3
		johorensis		10	10
		kunstleri	21	5	26
		laxa	22	1	23
		leprosula		9	9
		longiflora	3		3
		macrophylla		10	10
		macroptera	59	127	186
		multiflora	1		1
		ochracea	5	5	10
		ovalis	3		3
		ovata	1		1
		parvifolia	7	40	47
		patoiensis	1	46	47
		pauciflora	1	3	4
		pilosa		52	52
		quadrinervis	5	5	10
		rubra		11	11
		scaberrima		1	1
		slootenii	7	6	13
		smithiana		23	23
		sp1	1	12	13
		superba	1	8	9
		xanthophylla		7	7
	Vatica
		badiifolia	1	4	5
		havilandii	11		11
		micrantha	14	24	38
		nitens	5		5
		oblongifolia	1	11	12
		sarawakensis		7	7
		sp1	14	2	16
Ebenaceae
	Diospyros
		andamanica		1	1
		areolata	5	1	6
		borneensis		4	4
		caudisepala		21	21
		cauliflora		1	1
		clementium		3	3
		confertiflora	1		1
		dictyoneura	6	4	10
		ferox	1		1
		ferruginescens		1	1
		mindanaensis	2	8	10
		pendula	2	7	9
		pilosanthera	1	6	7
		puncticulosa	1		1
		ridleyi	4		4
		rufa	1		1
		simaloerensis	3		3
		sp1	11	15	26
		styraciformis	1		1
		sumatrana		7	7
		ulo	1	2	3
Elaeocarpaceae
	Elaeocarpus
		mutabilis		5	5
		nitidus		1	1
		sp1		2	2
		stipularis		1	1
	Sloanea
		javanica		3	3
Escalloniaceae
	Polyosma
		integrifolia		2	2
		sp1		1	1
Euphorbiaceae
	Blumeodendron
		calophyllum	5		5
		kurzii	1	4	5
		tokbrai	1	3	4
	Cephalomappa
		beccariana		18	18
	Chaetocarpus
		castanocarpus	13	7	20
	Croton
		argyratus		12	12
	Dimorphocalyx
		murinus		1	1
	Endospermum
		diadenum	7	10	17
		peltatum		1	1
	Genus1
		sp1	3	2	5
	Hancea
		eucausta	20	7	27
	Koilodepas
		laevigatum		73	73
	Macaranga
		aetheadenia		6	6
		beccariana		2	2
		brevipetiolata	6	4	10
		conifera		14	14
		gigantea		6	6
		hosei		57	57
		hullettii		2	2
		hypoleuca		7	7
		praestans		1	1
		trachyphylla		31	31
		winkleri		4	4
	Mallotus
		leucodermis		31	31
		penangensis		30	30
		wrayi		4	4
	Moultonianthus
		leembruggianus		35	35
	Neoscortechinia
		forbesii		1	1
		kingii	6	9	15
		nicobarica		3	3
	Pimelodendron
		griffithianum	12	8	20
	Ptychopyxis
		arborea	3	8	11
		glochidiifolia	14		14
		grandis		4	4
	Tapoides
		villamilii	12	17	29
	Trigonostemon
		sp1		14	14
Fabaceae
	Adenanthera
		pavonina		1	1
	Archidendron
		ellipticum		5	5
		jiringa		6	6
		microcarpum		2	2
		sp1		1	1
		triplinervium		3	3
	Callerya
		vasta		15	15
	Crudia
		gracilis		1	1
		sp1		2	2
	Dialium
		indum	3	3	6
		kunstleri	17	4	21
		platysepalum	3	3	6
		sp1	4		4
	Koompassia
		excelsa		2	2
		malaccensis	16	15	31
	Parkia
		singularis		16	16
	Sindora
		beccariana	1		1
		coriacea	2		2
		leiocarpa	1		1
		sp1		1	1
		velutina		2	2
Fagaceae
	Castanopsis
		borneensis		2	2
		hypophoenicea		3	3
		psilophylla		2	2
		sp1		4	4
	Lithocarpus
		confragosus		3	3
		ferrugineus		5	5
		leptogyne		16	16
		lucidus	1		1
		luteus	1		1
		pseudokunstleri		1	1
		ruminatus	1		1
		sp1	2	5	7
	Quercus
		merrillii		4	4
Gentianaceae
	Fagraea
		belukar		1	1
		caudata	2		2
		rugulosa	1		1
Hypericaceae
	Cratoxylum
		arborescens		16	16
		formosum		1	1
		sumatranum		3	3
Irvingiaceae
	Irvingia
		malayana	3	1	4
Ixonanthaceae
	Allantospermum
		borneense	60	52	112
Lamiaceae
	Callicarpa
		maingayi		2	2
		pentandra		3	3
		sp1		1	1
	Teijsmanniodendron
		holophyllum	5		5
		pteropodum		1	1
		simplicifolium	10	10	20
	Vitex
		quinata		2	2
		sp1		1	1
		vestita		28	28
Lauraceae
	Alseodaphne
		insignis	19	9	28
	Beilschmiedia
		glauciphylla		2	2
		maingayi		1	1
		phoebeopsis	6	5	11
		sp1	3	3	6
		tawaensis		1	1
	Cinnamomum
		javanicum		1	1
		sp1		1	1
	Cryptocarya
		erectinervia		5	5
		sp1		3	3
	Dehaasia
		caesia	3	1	4
		firma	24	5	29
		paradoxa	4		4
	Endiandra
		clavigera	18	7	25
		sp1	9	4	13
	Eusideroxylon
		zwageri		16	16
	Genus1
		sp1		18	18
	Litsea
		castanea	3	8	11
		curtisii		1	1
		elliptica	1	2	3
		erectinervia		10	10
		ficoidea	3	5	8
		fulva		3	3
		grandis		1	1
		machilifolia		3	3
		megacarpa		3	3
		ochracea		10	10
		oppositifolia		2	2
		sp1	1	5	6
	Phoebe
		sterculioides	4	8	12
Lecythidaceae
	Barringtonia
		curranii	2	7	9
		lanceolata	2	4	6
		longisepala	1		1
		scortechinii		3	3
		sp1	1		1
Loganiaceae
	Norrisia
		maior		11	11
Magnoliaceae
	Magnolia
		ashtonii	7		7
		gigantifolia		2	2
		liliifera	11		11
Malvaceae
	Coelostegia
		griffithii		8	8
	Durio
		acutifolius	5	27	32
		affinis	6	3	9
		grandiflorus		9	9
		graveolens		1	1
		griffithii		2	2
		kutejensis		1	1
		lanceolatus	2	2	4
		sp1	17	11	28
	Grewia
		cinnamomifolia	2		2
		gracilis		1	1
	Heritiera
		albiflora	15	20	35
	Leptonychia
		caudata		4	4
	Microcos
		antidesmifolia		10	10
		latistipulata		1	1
		sp1		3	3
		stylocarpa		8	8
	Pentace
		adenophora	7	5	12
		borneensis	9	1	10
		corneri		10	10
		erectinervia	6		6
		laxiflora	3	44	47
	Pterocymbium
		tubulatum		4	4
	Pterospermum
		sp1		1	1
	Scaphium
		longipetiolatum		14	14
		macropodum	17	5	22
	Schoutenia
		glomerata		12	12
		sp1	3		3
	Sterculia
		cordata		2	2
		laevis		2	2
		rhynchophylla		2	2
		rubiginosa		6	6
		scortechinii		3	3
		sp1	4	19	23
Melastomataceae
	Genus1
		sp1	2		2
	Lijndenia
		laurina	1	3	4
	Memecylon
		lilacinum	1		1
		paniculatum	2	2	4
		pergamentaceum	2		2
		sp1	4		4
	Pternandra
		azurea		6	6
		caerulescens	3		3
		cogniauxii		2	2
		galeata		1	1
		multiflora		52	52
		rostrata		1	1
Meliaceae
	Aglaia
		argentea		1	1
		hiernii		1	1
		leucophylla		1	1
		macrocarpa		3	3
		pachyphylla		2	2
		ramotricha		1	1
		rufinervis		2	2
		simplicifolia	1		1
		sp1	4	4	8
		sylvestris		9	9
		tomentosa		1	1
		variisquama		1	1
	Aphanamixis
		borneensis		1	1
	Chisocheton
		ceramicus		6	6
		pentandrus		6	6
		sarawakanus		1	1
		sp1	8	1	9
	Dysoxylum
		alliaceum	1	1	2
		arborescens		2	2
		cauliflorum	4	1	5
		pachyrhache		1	1
	Genus1
		sp1		2	2
	Lansium
		parasiticum		4	4
	Reinwardtiodendron
		humile		2	2
		kinabaluense		1	1
	Sandoricum
		caudatum		3	3
	Walsura
		dehiscens		3	3
		sp1		7	7
Moraceae
	Antiaris
		toxicaria		2	2
	Artocarpus
		anisophyllus	46	13	59
		dadah	2	8	10
		elasticus		10	10
		integer	11	18	29
		kemando	2	1	3
		melinoxylus		19	19
		multifidus		1	1
		nitidus	8	3	11
		obtusus	6		6
		odoratissimus	17	5	22
		rigidus		1	1
		sp1	3	7	10
		tamaran		5	5
	Ficus
		aurata		8	8
		delosyce		1	1
		dubia		1	1
		geocharis		1	1
		glandulifera		2	2
		kerkhovenii		1	1
		lamponga		3	3
		ruficaulis		1	1
		schwarzii		2	2
		stolonifera		1	1
	Genus1
		sp1		2	2
	Parartocarpus
		venenosa	10	2	12
	Prainea
		frutescens	2	2	4
		limpato		5	5
Myristicaceae
	Endocomia
		rufirachis		2	2
	Gymnacranthera
		bancana	12		12
		contracta	3	13	16
		farquhariana	24	6	30
		forbesii		3	3
		ocellata	6	8	14
	Horsfieldia
		borneensis	9	14	23
		brachiata	2		2
		fragillima		3	3
		gracilis		3	3
		grandis	1	9	10
		pallidicaula	10	6	16
		polyspherula		14	14
		punctatifolia		1	1
		sp1	1	8	9
		splendida	1		1
		tenuifolia	1	3	4
		tomentosa		1	1
	Knema
		ashtonii		2	2
		elmeri		6	6
		glauca		1	1
		kunstleri	4		4
		latericia	3	10	13
		latifolia	1	5	6
		membranifolia		3	3
		pallens		5	5
		pedicellata	2	1	3
		percoriacea	14	15	29
		pubiflora	1	3	4
		pulchra		5	5
		sp1		7	7
		stenophylla	11	4	15
		subhirtella		13	13
		viridis		3	3
		woodii		6	6
	Myristica
		borneensis	8	11	19
		cinnamomea		2	2
		gigantea	7	1	8
		malaccensis		6	6
		maxima		2	2
		smythiesii	13		13
		sp1	3	22	25
		villosa	7	2	9
Myrtaceae
	Eugenia
		lineata	4	13	17
		megalophylla	14	2	16
		polyantha		3	3
		sp1	49	73	122
	Syzygium
		caudatum	4	3	7
		griffithii		13	13
		hoseanum		1	1
		incarnatum		1	1
		kunstleri		6	6
		leptostemon		4	4
		oligomyrum	17	15	32
		remotifolium	7		7
		rosulentum		3	3
		scortechinii		1	1
	Tristaniopsis
		whiteana		4	4
Ochnaceae
	Brackenridgea
		hookeri	2		2
Olacaceae
	Ochanostachys
		amentacea		15	15
	Scorodocarpus
		borneensis		11	11
	Strombosia
		ceylanica	22	51	73
		lucida		2	2
		sp1		5	5
Oleaceae
	Chionanthus
		cuspidatus		1	1
		havilandii	1		1
		oliganthus		2	2
		polycephalus	2		2
		sp1	1		1
Oxalidaceae
	Sarcotheca
		diversifolia	4		4
		glauca	4		4
		sp1	2	1	3
Pandaceae
	Galearia
		fulva		7	7
Penaeaceae
	Crypteronia
		griffithii	3	5	8
Pentaphylacaceae
	Adinandra
		acuminata	6		6
		cordifolia	1	7	8
		dumosa		46	46
		sp1		2	2
	Eurya
		acuminata		32	32
	Ternstroemia
		sp1		1	1
Peraceae
	Trigonopleura
		malayana		14	14
Phyllanthaceae
	Antidesma
		brachybotrys		1	1
		leucopodum		4	4
		neurocarpum		2	2
		sp1	5		5
	Aporosa
		benthamiana	1		1
		bullatissima	1		1
		caloneura	8		8
		granularis		1	1
		lucida		7	7
		nitida		5	5
		prainiana		4	4
		sp1	8	1	9
		subcaudata	3	9	12
		symplocoides	2		2
	Baccaurea
		angulata		7	7
		kunstleri		1	1
		macrocarpa		2	2
		minor	1	2	3
		odoratissima	2		2
		polyneura	3		3
		pubera	1	1	2
		pyriformis	8	4	12
		reticulata	4		4
		sarawakensis	23	21	44
		sp1	2	2	4
	Cleistanthus
		baramicus	4		4
		pseudopodocarpus	14	14	28
		pubens		5	5
		sumatranus		2	2
		venosus		11	11
	Glochidion
		lutescens		5	5
		sp1		10	10
		zeylanicum		1	1
Polygalaceae
	Xanthophyllum
		amoenum	3		3
		brevipes	7	1	8
		clovis	1	2	3
		ferrugineum		1	1
		flavescens		3	3
		macrophyllum		3	3
		parvifolium	5		5
		pauciflorum	2	2	4
		rufum	5	3	8
		schizocarpon		1	1
		scortechinii	2		2
		sp1	1	9	10
		stipitatum		1	1
		velutinum	1		1
Primulaceae
	Ardisia
		copelandii	1	2	3
		hosei	2	1	3
		macrophylla		2	2
Proteaceae
	Helicia
		fuscotomentosa		1	1
	Heliciopsis
		artocarpoides	3		3
		velutina		6	6
Putranjivaceae
	Drypetes
		crassipes		3	3
		eriocarpa		3	3
		iliae		3	3
		kikir		3	3
		longifolia		4	4
		sp1	19	5	24
		xanthophylloides		22	22
Rhamnaceae
	Alphitonia
		excelsa		2	2
	Ziziphus
		grewioides		3	3
Rhizophoraceae
	Carallia
		borneensis		1	1
		brachiata	2	7	9
	Gynotroches
		axillaris	6	5	11
	Pellacalyx
		lobbii		15	15
		symphiodiscus		4	4
Rosaceae
	Prunus
		arborea	1		1
		glabrifolia		1	1
		lamponga	2		2
		turfosa		1	1
Rubiaceae
	Canthium
		glabrum		1	1
	Discospermum
		beccarianum	2		2
	Gardenia
		grandis	3	10	13
		tubifera	1	3	4
	Genus1
		sp1	2	7	9
	Maschalocorymbus
		sp1		5	5
	Motleyia
		borneensis		8	8
	Mussaendopsis
		beccariana	8	5	13
	Nauclea
		sp1		7	7
	Neonauclea
		paracyrtopoda		1	1
	Pertusadina
		eurhyncha		3	3
	Pleiocarpidia
		sp1	1		1
	Porterandia
		anisophylla		11	11
	Tarenna
		cumingiana		10	10
		sp1		1	1
	Timonius
		borneensis		7	7
		esherianus	4	1	5
		finlaysonianus	5		5
		sp1		2	2
	Urophyllum
		enneandrum		21	21
		woodii		1	1
Rutaceae
	Euodia
		sp1		10	10
Sabiaceae
	Meliosma
		sumatrana		1	1
Salicaceae
	Casearia
		grewiifolia		3	3
		sp1		1	1
	Homalium
		moultonii	2		2
		sp1	6		6
	Osmelia
		philippina		3	3
Santalaceae
	Scleropyrum
		sp1		1	1
Sapindaceae
	Allophylus
		cobbe	1	13	14
	Dimocarpus
		longan		1	1
	Genus1
		sp1	1		1
	Guioa
		sp1		1	1
	Lepisanthes
		amoena		2	2
	Nephelium
		cuspidatum	1	13	14
		meduseum	1	1	2
		melanomiscum		1	1
		rambutan-ake	2	3	5
		sp1	5	4	9
	Paranephelium
		joannis		2	2
	Xerospermum
		laevigatum		2	2
		noronhianum	6	3	9
Sapotaceae
	Genus1
		sp1		1	1
	Madhuca
		attenuata	3		3
		crassipes	10		10
		glabrescens	5	3	8
		kingiana	1		1
		korthalsii		3	3
		kuchingensis	6	22	28
		prolixa		7	7
		pubicalyx	3	5	8
		sessilis	11		11
		sp1	14	6	20
	Palaquium
		calophyllum		19	19
		sp1	16	23	39
		stenophyllum		4	4
		walsurifolium		2	2
	Payena
		acuminata		3	3
		endertii	3	7	10
		sp1	1		1
	Planchonella
		chartacea		2	2
	Pouteria
		malaccensis	11		11
Simaroubaceae
	Quassia
		borneensis	1	3	4
Staphylleaceae
	Dalrympelea
		sphaerocarpa		2	2
Stemonuraceae
	Cantleya
		corniculata	3		3
	Stemonurus
		grandifolius	1		1
		secundiflorus	1	15	16
Sterculiaceae
	Genus1
		sp1		3	3
Symplocaceae
	Symplocos
		costatifructa	6		6
		ernae	2		2
		fasciculata		1	1
Theaceae
	Pyrenaria
		sp1	1		1
Thymelaeaceae
	Amyxa
		pluricornis		5	5
	Aquilaria
		microcarpa		7	7
	Gonystylus
		acuminatus		4	4
		affinis	4		4
		borneensis		1	1
		lucidulus	2		2
		micranthus	5	1	6
		sp1		1	1
		stenosepalus		2	2
Trigoniaceae
	Trigoniastrum
		hypoleucum	3		3
			2381	4411	6792
